# Supplementary material for: The Biological Behaviors of Neural Stem Cell Affected by Microenvironment from Host Organotypic Brain Slices under Different Conditions
Source: Int J Mol Sci. 2023 Feb 20;24(4):4182. doi: 10.3390/ijms24044182 (PMC9964775; doi:10.3390/ijms24044182)
Supplement: Supplementary file 1 [file ijms-24-04182-s001.zip]

Archive with 1 entries (1 files):
- ijms-2182726-supplementary.pdf
